# Supplementary material for: The evolution of juvenile susceptibility to infectious disease
Source: Proc Biol Sci. 2018 Jun 20;285(1881):20180844. doi: 10.1098/rspb.2018.0844 (PMC6030539; doi:10.1098/rspb.2018.0844)
Supplement: Simulation source code [file rspb20180844supp2.txt]

/**************************************************************************
 * juvenilesusceptibility.cpp
 *
 * Source code for the simulations described in: Ashby & Bruns, "The 
 * evolution of juvenile susceptibility to infectious disease".
 * 
 * The text file "juvenilesusceptibility.txt" records the following at
 * each evolutionary timestep:
 *
 * Columns 1-N: Frequency of host phenotypes
 * Column N+1: Host density
 * Column N+2: Pathogen density
 *
 * The authors accept no responsibility or liability for any loss or damage
 * arising from the use of this code.
 *
 * v1.0
 * 06/03/2018
 *************************************************************************/

#include <iostream>
#include <fstream>
#include <math.h>

/***********************************
 * Model parameters
 ***********************************/
#define A0 2.0 /* Baseline per-capita reproduction rate */
#define B 0.1 /* Natural mortality rate */
#define C1A 0.1 /* Maximum relative increase in reproduction rate - set C1A=0 if C1G>0 */
#define C2A 3.0 /* Trade-off shape (>0 diminishing returns, <0 increasing returns) */
#define C1G 0.0 /* Maximum relative increase in maturation rate - set C1G=0 if C1A>0 */
#define C2G 3.0 /* Trade-off shape (>0 diminishing returns, <0 increasing returns) */
#define D 3.0 /* Maximum juvenile suscptibility (relative to adults) */
#define F 0.75 /* Relative fecundity of infected adults */
#define G0 0.25 /* Baseline maturation rate */
#define Q 0.001 /* Density-dependence on birth rate */
#define ALPHA 0.5 /* Disease-associated mortality rate */
#define BETA_A 2*Q/3 /* Adult (baseline) susceptibility */
#define GAMMA 0.5 /* Recovery rate */
#define FREQ 0 /* Transmission mode: 1=frequency-dependent, 0=density-dependent */

/******************************************
 * Parameters for solver
 ******************************************/
#define MAXTIME 500 /* Duration for ecological dynamics */
#define N 51 /* Number of phenotypes */
#define HSTART 0.0 /* Initial phenotype */
#define NEVOL 5000 /* Number of iterations (evolutionary timesteps) */
#define EPSILON 1e-5 /* Extinction tolerance */

/***********************************
 * Runge-Kutta parameters
 ***********************************/
#define MAXSTEPS 1e5 /* Maximum number of steps for ODE solver */
#define EPS 1e-4 /* ODE solver tolerance */
#define TINY 1e-6 /* Constant value for solver */
#define b21 0.2
#define b31 3.0/40.0
#define b32 9.0/40.0
#define b41 0.3
#define b42 -0.9
#define b43 1.2
#define b51 -11.0/54.0
#define b52 2.5
#define b53 -70.0/27.0
#define b54 35.0/27.0
#define b61 1631.0/55296
#define b62 175.0/512.0
#define b63 575.0/13824.0
#define b64 44275.0/110592
#define b65 253.0/4096.0
#define c1 37.0/378.0
#define c3 250.0/621.0
#define c4 125.0/594.0
#define c6 512.0/1771.0
#define dc5 -277.00/14336

/*************************************
 * Function prototypes
 *************************************/
void ad(double **xout, double *traits, double *a, double *g, double *betaJ);
void my_rungkut(double x[][4], double *a, double *g, double *betaJ, int nh, int *host_ind);
void rkqs(double x[][4], double dxdt[][4], double *h, double *hnext, double xscale[][4], double *a, double *g, double *betaJ, int nh, int *host_ind);
void rkck(double x[][4], double dxdt[][4], double xout[][4], double xerr[][4], double h, double *a, double *g, double *betaJ, int nh, int *host_ind);
void dynamic(double x[][4], double *a, double *g, double *betaJ, double dxdt[][4], int nh, int *host_ind);
double FMAX(double, double);
double FMIN(double, double);
double** array_maker(int rows, int cols);
void free_array(double **array, int rows);

/***************************************
 * Main program
 ***************************************/
int main (int argc, char* argv[]) {
    
    double traits[N], a[N], g[N], betaJ[N], **xout, temp;
    int i, j;
    char filename[100];
    clock_t t;
    
    /* Create output file */
    sprintf(filename, "juvenilesusceptibility.txt");
    std::cout << "filename:" << filename << "\n";
    std::ifstream infile(filename);
    if(infile.good()) {
        std::cout << "File already exists, deleting file...\n";
        remove(filename);
        std::cout << "Deleted\n";
    }
    std::ofstream out(filename, std::ios::app);
    if (!out){
        std::cout << "Cannot create file\n";
        exit(1);
    }
        
    /* Initialise discretised trait values between 0 and 1 */
    for (i=0; i<N; i++) {
        traits[i]=(double)i/(N-1);        
    }
    
    /* Trade-off and transmission function */
    for (i=0; i<N; i++) {
        if(C1A>0){
            a[i] = A0*(1+C1A*(1-exp(-C2A*traits[i]))/(1-exp(-C2)));
            g[i] = G0;
        }
        else{
            a[i] = A0;
            g[i] = G0*(1+C1G*(1-exp(-C2G*traits[i]))/(1-exp(-C2)));
        }
        betaJ[i] = BETA_A*(1+(D-1)*traits[i]);
    }
    
    /* Call adaptive dynamics routine (main solver) */
    xout = array_maker(N+2,NEVOL);
    ad(xout,traits,a,g,betaJ);
    
    /* Output to file */
    for (i=0; i<NEVOL; i++) {
        for (j=0; j<(N+2); j++) {
            out << xout[j][i] << " ";
        }
        out << "\n";
    }
    free_array(xout,N+2);
}

/***************************************
 * Adaptive dynamics function
 ***************************************/
void ad(double **xout, double *traits, double *a, double *g, double *betaJ){
    
    double x[N][4], hstrains[N];
    double  rtype, r1, r2, htotal, xcum, temp, ptotal;
    int host_ind[N], mflag, Hflag;
    int i, j, evol_count, nh, mutator, mutant;
    
    Hflag=0;
    
    /* Initialise population numbers */
    for (i=0; i<N; i++){
        if(Hflag==0 && traits[i]>=HSTART){
            Hflag=1;
            x[i][0] = 0.1;
            x[i][1] = 0.1;
            x[i][2] = 0.01;
            x[i][3] = 0.01;
            nh = 1;
            host_ind[0] = i;
        }
        else{
            for (j=0; j<4; j++){
                x[i][j] = 0.0;
            }
        }
    }
    
    /* Main loop */
    for (evol_count=0; evol_count<NEVOL; evol_count++) {
        
        /* Call ODE solver */        
        my_rungkut(x,a,g,betaJ,nh,host_ind);

        /* Display progress */
        if(evol_count%100==0){
            std::cout << "Timer=" << evol_count << ". Hosts:" << nh << "\n";
        }        
                
        /* Check for extinct phenotypes */
        for (i=0; i<N; i++)	{   
            hstrains[i] = 0;
        }
        ptotal = 0;
        for (i=0; i<nh; i++) {
            for (j=0; j<4; j++){
                if (x[host_ind[i]][j]<EPSILON){
                    x[host_ind[i]][j]=0;
                }
                else{
                    hstrains[host_ind[i]]+=x[host_ind[i]][j];
                    if(j>=2){
                        ptotal+=x[host_ind[i]][j];
                    }
                }
            }
        }
        
        /* Record which phenotypes are present */
        nh = 0;
        htotal = 0;
        for (i=0; i<N; i++)	{            
            if(hstrains[i]>0){
                htotal+=hstrains[i];
                host_ind[nh]=i;
                nh++;
            }
        }
        
        /* Check if host has been driven extinct */
        if(nh==0){
            /* Store frequencies */
            for (j=evol_count;j<NEVOL;j++){
                for (i=0; i<N; i++) {
                    xout[i][j]=hstrains[i]/htotal;
                }
                xout[N][j] = htotal;
                xout[N+1][j] = ptotal;
            }
            printf("Breaking - host driven extinct\n");
            break;
        }
        
        /* Store frequencies */
        for (i=0; i<N; i++) {
            xout[i][evol_count]=hstrains[i]/htotal;
        }
        xout[N][evol_count]=htotal;
        xout[N+1][evol_count]=ptotal;
        
        /* Mutation routine */
        /* Choose resident to mutate */
        r1=double(rand())/RAND_MAX;
        xcum = 0.0;
        for (i=0; i<nh; i++) {
            xcum+=hstrains[host_ind[i]];
            if (r1 < xcum/htotal) {	/* Find which strains will mutate */
                mutator=host_ind[i];
                break;
            }
        }
        
        /* Choose mutant */
        if(mutator==0){
            mutant = 1;
        }
        else if(mutator==(N-1)){
            mutant = N-2;
        }
        else if(double(rand())/RAND_MAX<0.5){
            mutant = mutator - 1;
        }
        else {
            mutant = mutator + 1;
        }
        
        /* Update mutant */
        for (j=0; j<4; j++) x[mutant][j] += x[mutator][j]/100.0;
        mflag=1;
        for(i=0;i<nh;i++){
            if(host_ind[i]==mutant){
                mflag=0;
                break;
            }
        }
        if(mflag>0){
            host_ind[nh]=mutant;
            nh++;
        }
    }
}

/*****************************************
 * ODE solver
 ****************************************/
void my_rungkut (double x[][4], double *a, double *g, double *betaJ, int nh, int *host_ind){
    
    int i,j,exitflag,count;
    double maxsteps,t;
    double hnext[1], h[1], xscale[N][4], dxdt[N][4];
    
    /* Other parameters */
    exitflag = 0;
    count=0;
    h[0] = 1e-3;
    hnext[0] = 1e-3;
    t=0;
    
    /* Main loop: */
    do{
        /* This ensures the final step lands us on the final time point */
        if(1.1*hnext[0]>(MAXTIME-t)){
            hnext[0] = MAXTIME-t;
            h[0] = MAXTIME-t;
            t=MAXTIME;
        }
        else{
            h[0] = hnext[0];
            t+=h[0];
        }
        if(t==MAXTIME) {
            exitflag=1;
        }
        
        /* This is where the equations are first solved */
        dynamic(x,a,g,betaJ,dxdt,nh,host_ind);
        
        /* Adjust the step size to maintain accuracy */
        for (i=0; i<nh; i++){
            for (j=0; j<4; j++) xscale[host_ind[i]][j]=fabs(x[host_ind[i]][j])+fabs(dxdt[host_ind[i]][j]*(*h))+TINY;
        }
        rkqs(x,dxdt,h,hnext,xscale,a,g,betaJ,nh,host_ind);
        count++;
                
        for (i=0; i<nh; i++) {
            for (j=0; j<4; j++) x[host_ind[i]][j] = FMAX(0,x[host_ind[i]][j]);
        }
    }while(count<(MAXSTEPS-1) && t<=MAXTIME && exitflag==0);
}

/*****************************************
 * This generates the adaptive step-size
 ****************************************/
void rkqs(double x[][4], double dxdt[][4], double *h, double *hnext, double xscale[][4], double *a, double *g, double *betaJ, int nh, int *host_ind)
{
    double xtemp[N][4], xerr[N][4], htemp, errmax;
    int i,j;
    
    for(;;)
    {
        rkck(x,dxdt,xtemp,xerr,*h,a,g,betaJ,nh,host_ind);
        errmax= 0.0;
        for (i=0; i<nh; i++){
            for (j=0; j<4; j++) errmax= FMAX(errmax, fabs(xerr[host_ind[i]][j]/xscale[host_ind[i]][j]));
        }
        errmax/= EPS;
        if(errmax<=1.0) break;
        htemp= 0.9*(*h)*pow(errmax,-0.25);
        *h= (*h>=0.0 ? FMAX(htemp,0.1*(*h)) : FMIN(htemp,0.1*(*h)));
    }
    if(errmax > 1.89E-4) {
        *hnext= 0.9*(*h)*pow(errmax,-0.2);
    }
    else {
        *hnext= 5.0*(*h);
    }
    
    for (i=0; i<nh; i++){
        for (j=0; j<4; j++) x[host_ind[i]][j]=xtemp[host_ind[i]][j];
    }
}

/*****************************************
 * This is the standard RK solver
 ****************************************/
void rkck(double x[][4], double dxdt[][4], double xout[][4], double xerr[][4], double h, double *a, double *g, double *betaJ, int nh, int *host_ind)
{
    int i,j;
	double xtemp[N][4], x_k1[N][4], x_k2[N][4], x_k3[N][4], x_k4[N][4], x_k5[N][4], x_k6[N][4];
    double dc1=c1-2825.0/27648.0,dc3=c3-18575.0/48384.0,dc4=c4-13525.0/55296.0,
    dc6=c6-0.25;
	  
    for (i=0; i<nh; i++){
        for (j=0; j<4; j++) xtemp[host_ind[i]][j] = x[host_ind[i]][j] + b21*h*dxdt[host_ind[i]][j];
    }
    
    dynamic(xtemp,a,g,betaJ,x_k2,nh,host_ind);
    for (i=0; i<nh; i++){
        for (j=0; j<4; j++) xtemp[host_ind[i]][j] = x[host_ind[i]][j]+h*(b31*dxdt[host_ind[i]][j]+b32*x_k2[host_ind[i]][j]);
    }
    
    dynamic(xtemp,a,g,betaJ,x_k3,nh,host_ind);
    for (i=0; i<nh; i++){
        for (j=0; j<4; j++) xtemp[host_ind[i]][j]= x[host_ind[i]][j]+h*(b41*dxdt[host_ind[i]][j]+b42*x_k2[host_ind[i]][j]+b43*x_k3[host_ind[i]][j]);
    }

    dynamic(xtemp,a,g,betaJ,x_k4,nh,host_ind);
    for (i=0; i<nh; i++){
        for (j=0; j<4; j++) xtemp[host_ind[i]][j]= x[host_ind[i]][j]+h*(b51*dxdt[host_ind[i]][j]+b52*x_k2[host_ind[i]][j]+b53*x_k3[host_ind[i]][j]+b54*x_k4[host_ind[i]][j]);
    }
    
    dynamic(xtemp,a,g,betaJ,x_k5,nh,host_ind);
    for (i=0; i<nh; i++){
        for (j=0; j<4; j++) xtemp[host_ind[i]][j]= x[host_ind[i]][j]+h*(b61*dxdt[host_ind[i]][j]+b62*x_k2[host_ind[i]][j]+b63*x_k3[host_ind[i]][j]+b64*x_k4[host_ind[i]][j]+b65*x_k5[host_ind[i]][j]);
    }
    
    dynamic(xtemp,a,g,betaJ,x_k6,nh,host_ind);
    for (i=0; i<nh; i++){
        for (j=0; j<4; j++) {
            xout[host_ind[i]][j]= x[host_ind[i]][j]+h*(c1*dxdt[host_ind[i]][j]+c3*x_k3[host_ind[i]][j]+c4*x_k4[host_ind[i]][j]+c6*x_k6[host_ind[i]][j]);
            xerr[host_ind[i]][j]= h*(dc1*dxdt[host_ind[i]][j]+dc3*x_k3[host_ind[i]][j]+dc4*x_k4[host_ind[i]][j]+dc5*x_k5[host_ind[i]][j]+dc6*x_k6[host_ind[i]][j]);
        }
    }
}

/**************************************************************************
 * Population dynamics function 
 *************************************************************************/
void dynamic(double x[][4], double *a, double *g, double *betaJ, double dxdt[][4], int nh, int *host_ind){
	
	int i, j;
    double popsum, I_total;
 	
    /* Population sums */
    popsum = 0;
    I_total = 0;
    for (i=0; i<nh; i++) {
        for (j=0; j<2; j++) popsum += x[host_ind[i]][j];
        for (j=2; j<4; j++) I_total += x[host_ind[i]][j];
    }
    popsum += I_total;
    
    if(FREQ>0) {
        I_total/=popsum;
    }
    
    /* These are the ODEs to solve */
    for (i=0; i<nh; i++) {
        dxdt[host_ind[i]][0] = (a[host_ind[i]] - Q*popsum)*(x[host_ind[i]][1] + F*x[host_ind[i]][3]) - (B + g[host_ind[i]] + betaJ[host_ind[i]]*I_total)*x[host_ind[i]][0] + GAMMA*x[host_ind[i]][2]; // SJ
        dxdt[host_ind[i]][1] = g[host_ind[i]]*x[host_ind[i]][0] - (B + BETA_A*I_total)*x[host_ind[i]][1] + GAMMA*x[host_ind[i]][3]; // SA
        dxdt[host_ind[i]][2] = betaJ[host_ind[i]]*I_total*x[host_ind[i]][0] - (g[host_ind[i]] + ALPHA + B + GAMMA)*x[host_ind[i]][2]; // IJ
        dxdt[host_ind[i]][3] = g[host_ind[i]]*x[host_ind[i]][2] + BETA_A*I_total*x[host_ind[i]][1] - (ALPHA + B + GAMMA)*x[host_ind[i]][3]; // IA
    }
}

/***************************************
 * Simple max function
 ***************************************/
double FMAX(double l, double r)
{
    if(l>r)return l;
    else   return r;
}

/***************************************
 * Simple min function
 ***************************************/
double FMIN(double l, double r)
{
    if(l<r)return l;
    else   return r;
}

/***************************************
 * Make 2D double array
 ***************************************/
double** array_maker(int rows, int cols) {
    
    double** new_array;
    new_array = (double**) malloc(rows*sizeof(double*));
    for (int i = 0; i < rows; i++)
        new_array[i] = (double*) malloc(cols*sizeof(double));
    
    return new_array;
}

/***************************************
 * Free 2D double array
 ***************************************/
void free_array(double **array, int rows) {
    
    for (int i = 0; i < rows; i++) free(array[i]);
    free(array);
}
